# Supplementary material for: Disruption of Mitophagy Flux through the PARL-PINK1 Pathway by CHCHD10 Mutations or CHCHD10 Depletion
Source: Cells. 2023 Dec 7;12(24):2781. doi: 10.3390/cells12242781 (PMC10741529; doi:10.3390/cells12242781)
Supplement: Supplementary file 1 [file cells-12-02781-s001.zip]

Archive with 1 entries (1 files):
- cells-2708200-supplementary.pdf
